# Supplementary material for: Archaeal and Extremophilic Bacteria from Different Archaeological Excavation Sites
Source: Int J Mol Sci. 2023 Mar 14;24(6):5519. doi: 10.3390/ijms24065519 (PMC10052888; doi:10.3390/ijms24065519)
Supplement: Supplementary file 1 [file ijms-24-05519-s001.zip]

Archive with 1 entries (1 files):
- ijms-2258453-supplementary.pdf
